# Supplementary material for: CD44 is a macrophage receptor for TcdB from Clostridioides difficile that via its lysine-158 succinylation contributes to inflammation
Source: Gut Microbes. 2025 May 18;17(1):2506192. doi: 10.1080/19490976.2025.2506192 (PMC12091907; doi:10.1080/19490976.2025.2506192)
Supplement: Supplemental Material [file KGMI_A_2506192_SM0758.zip]

Archive with 5 entries (5 files):
- Table S3.docx
- Table S4.docx
- Table S1.xlsx
- Supplemental material 1_Figure S1_S7.doc
- Table S2.xlsx
