# Supplementary material for: CD44 is a macrophage receptor for TcdB from Clostridioides difficile that via its lysine-158 succinylation contributes to inflammation
Source: Gut Microbes. 2025 May 18;17(1):2506192. doi: 10.1080/19490976.2025.2506192 (PMC12091907; doi:10.1080/19490976.2025.2506192)
Supplement: Supplemental Material [file KGMI_A_2506192_SM0758.zip › Table S1.xlsx]

## Sheet: Sheet1
Table S1	Mass spectrometry (MS) analysis to identify differential proteins. Red indicates proteins related to inflammation.
Accession	Gene	Description	Function	References
H0YE40	CD44	CD44 antigen (Fragment) OS=Homo sapiens OX=9606 GN=CD44 PE=1 SV=1	CD44 is a type I transmembrane protein and is expressed on the majority of immune cells. It is induced on monocytes after stimulation by inflammatory agents, and the expression is upregulated during the inflammatory response. It may be important in the process of tumour progression and metastasis.	doi: 10.1083/jcb.200302098.
P21796	VDAC1	Voltage-dependent anion-selective channel protein 1 OS=Homo sapiens OX=9606 GN=VDAC1 PE=1 SV=2	Forms a voltage-dependent anion channel through the mitochondrial outer membrane and also the plasma membrane. Binds various signaling molecules, including the sphingolipid ceramide, the phospholipid phosphatidylcholine, and the sterol cholesterol.In depolarized mitochondria, acts downstream of PRKN and PINK1 to prevent apoptosis.	doi: 10.1016/j.yexcr.2023.113671
Q02413	DSG1	Desmoglein-1 OS=Homo sapiens OX=9606 GN=DSG1 PE=1 SV=2	Transmembrane protein. Component of intercellular desmosome junctions. Involved in the interaction of plaque proteins and intermediate filaments mediating cell-cell adhesion.	doi: 10.1111/pcmr.12826
P15924	DSP	Desmoplakin OS=Homo sapiens OX=9606 GN=DSP PE=1 SV=3	The protein of desmosomes. Regulating the expression of pro fibrotic genes in myocardial cells by activating the MAPK14/p38 MAPK signaling cascade and increasing the abundance of TGFB1 protein.	doi: 10.1161/CIRCGEN.121.003672
Q08554	DSC1	Desmocollin-1 OS=Homo sapiens OX=9606 GN=DSC1 PE=1 SV=2	Component of intercellular desmosome junctions. Involved in the interaction of plaque proteins and intermediate filaments mediating cell-cell adhesion.May contribute to epidermal cell positioning (stratification) by mediating differential adhesiveness between cells that express different isoforms. Linked to the keratinization of epithelial tissues.	doi: 10.1007/s00432-016-2233-1
P08238	HSP90AB1	Heat shock protein HSP 90-beta OS=Homo sapiens OX=9606 GN=HSP90AB1 PE=1 SV=4	Heat shock protein 90 α Family B member 1, believed to play a role in gastric cell apoptosis and inflammation, can be located on the cell surface; Engages with a range of client protein classes via its interaction with various co-chaperone proteins or complexes, that act as adapters, able to interact with the specific client and the central chaperone itself.	doi: 10.1016/j.imbio.2021.152070
Q02383	SEMG2	Semenogelin-2 OS=Homo sapiens OX=9606 GN=SEMG2 PE=1 SV=1	Participate in the formation of gel matrix (sperm coagulation), capture the secretion of accessory glands and ejaculated sperm.	doi: 10.1038/s41419-020-03251-w
B0YJC4	VIM	Vimentin OS=Homo sapiens OX=9606 GN=VIM PE=1 SV=1	Vimentins are class-III intermediate filaments found in various non-epithelial cells, especially mesenchymal cells.	doi: 10.3390/cells11244035
P14923	JUP	Junction plakoglobin OS=Homo sapiens OX=9606 GN=JUP PE=1 SV=3	Common junctional plaque protein.This protein forms distinct complexes with cadherins and desmosomal cadherins and is a member of the catenin family .	doi: 10.1038/s41598-020-78344-9
Q5T749	KPRP	Keratinocyte proline-rich protein OS=Homo sapiens OX=9606 GN=KPRP PE=1 SV=1	A proline-rich skin protein possibly involved in keratinocyte differentiation.	doi: 10.1016/j.jid.2019.02.030
Q01518	CAP1	Adenylyl cyclase-associated protein 1 OS=Homo sapiens OX=9606 GN=CAP1 PE=1 SV=5	Directly regulates filament dynamics and has been implicated in a number of complex developmental and morphological processes, including mRNA localization and the establishment of cell polarity.	doi: 10.1007/s00432-021-03819-9
P0CG48	UBC	Polyubiquitin-C OS=Homo sapiens OX=9606 GN=UBC PE=1 SV=3	A polyubiquitin precursor, Conjugation of ubiquitin monomers or polymers can lead to various effects within a cell.	doi: 10.1038/s41598-019-54973-7
P05109	S100A8	Protein S100-A8 OS=Homo sapiens OX=9606 GN=S100A8 PE=1 SV=1	S100A8 is a calcium- and zinc-binding protein which plays a prominent role in the regulation of inflammatory processes and immune response. It can induce neutrophil chemotaxis and adhesion. Predominantly found as calprotectin (S100A8/A9) which has a wide plethora of intra- and extracellular functions, such as binding to TLR4 and AGER activates the MAP-kinase and NF-κB signaling pathways .	doi: 10.3390/cells12091323
P11021	HSPA5	Endoplasmic reticulum chaperone BiP OS=Homo sapiens OX=9606 GN=HSPA5 PE=1 SV=2	Involved in the correct folding of proteins and degradation of misfolded proteins via its interaction with DNAJC10/ERdj5.	doi: 10.3390/ijms24065144
P07355	ANXA2	Annexin A2 OS=Homo sapiens OX=9606 GN=ANXA2 PE=1 SV=2	It binds two calcium ions with high affinity. May be involved in heat-stress response.	doi: 10.1186/s12864-022-08748-6
P01040	CSTA	Cystatin-A OS=Homo sapiens OX=9606 GN=CSTA PE=1 SV=1	This is an intracellular thiol proteinase inhibitor. Has an important role in desmosome-mediated cell-cell adhesion in the lower levels of the epidermis.	doi: 10.1097/MD.0000000000010357
P31944	CASP14	Caspase-14 OS=Homo sapiens OX=9606 GN=CASP14 PE=1 SV=2	Seems to play a role in keratinocyte differentiation and is required for cornification. Regulates maturation of the epidermis by proteolytically processing filaggrin.	doi: 10.1002/jso.24705
P22735	TGM1	Protein-glutamine gamma-glutamyltransferase K OS=Homo sapiens OX=9606 GN=TGM1 PE=1 SV=4	Catalyzes the addition of an alkyl group from an akylamine to a glutamine residue of a protein, forming an alkylglutamine in the protein. This protein alkylation leads to crosslinking of proteins and catenation of polyamines to proteins.	doi: 10.3390/ijms232112955
P29508	SERPINB3	Serpin B3 OS=Homo sapiens OX=9606 GN=SERPINB3 PE=1 SV=2	May act as a papain-like cysteine protease inhibitor to modulate the host immune response against tumor cells. Also can suppress the activity of c-Jun NH2-terminal kinase (JNK1).	doi: 10.3389/fimmu.2022.910526
E9PKE3	HSPA8	Heat shock cognate 71 kDa protein OS=Homo sapiens OX=9606 GN=HSPA8 PE=1 SV=1	It functions as a chaperone, and binds to nascent polypeptides to facilitate correct folding. It also functions as an ATPase in the disassembly of clathrin-coated vesicles during transport of membrane components through the cell.	doi: 10.1155/2022/8446857
H3BQ34	PKM	Pyruvate kinase OS=Homo sapiens OX=9606 GN=PKM PE=1 SV=1	A pyruvate kinase. This protein has been shown to interact with thyroid hormone and may mediate cellular metabolic effects induced by thyroid hormones. It also has been found to bind Opa protein, suggesting a role of this protein in bacterial pathogenesis.	doi: 10.19746/j.cnki.issn.1009-2137.2023.01.027
Q01469	FABP5	Fatty acid-binding protein 5 OS=Homo sapiens OX=9606 GN=FABP5 PE=1 SV=3	Intracellular carrier for long-chain fatty acids and related active lipids that regulate the metabolism and actions of the ligands they bind.Modulates inflammation by regulating PTGES induction via NF-kappa-B activation, and prostaglandin E2 (PGE2) biosynthesis during inflammation.	doi: 10.1038/s41598-023-30695-9
P01876	IGHA1	Immunoglobulin heavy constant alpha 1 OS=Homo sapiens OX=9606 GN=IGHA1 PE=1 SV=2	Contributes to immunoglobulin receptor binding activity. Involved in antibacterial humoral response; glomerular filtration; and positive regulation of respiratory burst. Located in extracellular space. Part of monomeric IgA immunoglobulin complex and secretory dimeric IgA immunoglobulin complex.	doi: 10.1080/0886022X.2017.1419972
P11021	HSPA5	Endoplasmic reticulum chaperone BiP OS=Homo sapiens OX=9606 GN=HSPA5 PE=1 SV=2	Involved in the correct folding of proteins and degradation of misfolded proteins via its interaction with DNAJC10/ERdj5.	doi: 10.3390/ijms24065144
P07355	ANXA2	Annexin A2 OS=Homo sapiens OX=9606 GN=ANXA2 PE=1 SV=2	It binds two calcium ions with high affinity. May be involved in heat-stress response.	doi: 10.1186/s12864-022-08748-6
P01040	CSTA	Cystatin-A OS=Homo sapiens OX=9606 GN=CSTA PE=1 SV=1	This is an intracellular thiol proteinase inhibitor. Has an important role in desmosome-mediated cell-cell adhesion in the lower levels of the epidermis.	doi: 10.1097/MD.0000000000010357
P31944	CASP14	Caspase-14 OS=Homo sapiens OX=9606 GN=CASP14 PE=1 SV=2	Seems to play a role in keratinocyte differentiation and is required for cornification. Regulates maturation of the epidermis by proteolytically processing filaggrin.	doi: 10.1002/jso.24705
P22735	TGM1	Protein-glutamine gamma-glutamyltransferase K OS=Homo sapiens OX=9606 GN=TGM1 PE=1 SV=4	Catalyzes the addition of an alkyl group from an akylamine to a glutamine residue of a protein, forming an alkylglutamine in the protein. This protein alkylation leads to crosslinking of proteins and catenation of polyamines to proteins.	doi: 10.3390/ijms232112955
P29508	SERPINB3	Serpin B3 OS=Homo sapiens OX=9606 GN=SERPINB3 PE=1 SV=2	May act as a papain-like cysteine protease inhibitor to modulate the host immune response against tumor cells. Also can suppress the activity of c-Jun NH2-terminal kinase (JNK1).	doi: 10.3389/fimmu.2022.910526
E9PKE3	HSPA8	Heat shock cognate 71 kDa protein OS=Homo sapiens OX=9606 GN=HSPA8 PE=1 SV=1	It functions as a chaperone, and binds to nascent polypeptides to facilitate correct folding. It also functions as an ATPase in the disassembly of clathrin-coated vesicles during transport of membrane components through the cell.	doi: 10.1155/2022/8446857
H3BQ34	PKM	Pyruvate kinase OS=Homo sapiens OX=9606 GN=PKM PE=1 SV=1	A pyruvate kinase. This protein has been shown to interact with thyroid hormone and may mediate cellular metabolic effects induced by thyroid hormones. It also has been found to bind Opa protein, suggesting a role of this protein in bacterial pathogenesis.	doi: 10.19746/j.cnki.issn.1009-2137.2023.01.027
Q01469	FABP5	Fatty acid-binding protein 5 OS=Homo sapiens OX=9606 GN=FABP5 PE=1 SV=3	Intracellular carrier for long-chain fatty acids and related active lipids that regulate the metabolism and actions of the ligands they bind.Modulates inflammation by regulating PTGES induction via NF-kappa-B activation, and prostaglandin E2 (PGE2) biosynthesis during inflammation.	doi: 10.1038/s41598-023-30695-9
P31151	S100A7	Protein S100-A7 OS=Homo sapiens OX=9606 GN=S100A7 PE=1 SV=4	Involved in the regulation of a number of cellular processes such as cell cycle progression and differentiation.	doi: 10.1002/cbin.11578
P47929	LGALS7	Galectin-7 OS=Homo sapiens OX=9606 GN=LGALS7 PE=1 SV=2	Could be involved in cell-cell and/or cell-matrix interactions necessary for normal growth control. Pro-apoptotic protein that functions intracellularly upstream of JNK activation and cytochrome c release.	doi: 10.1016/j.jbc.2021.101308
P81605	DCD	Dermcidin OS=Homo sapiens OX=9606 GN=DCD PE=1 SV=2	Has an antimicrobial activity during early bacterial colonization. Also exhibits proteolytic activity. Promotes neural cell survival under conditions of severe oxidative stress.	doi: 10.1002/advs.202206432
F8W6I7	HNRNPA1	Helix-destabilizing protein OS=Homo sapiens OX=9606 GN=HNRNPA1 PE=1 SV=2	The protein is one of the most abundant core proteins of hnRNP complexes and plays a key role in the regulation of alternative splicing.	doi: 10.1002/1878-0261.13088
H7BZ94	P4HB	Protein disulfide-isomerase OS=Homo sapiens OX=9606 GN=P4HB PE=1 SV=2	Catalyzes the rearrangement of -S-S- bonds in proteins. Act as a chaperone that inhibits aggregation of misfolded proteins in a concentration-dependent manner, and a subunit of the microsomal triglyceride transfer protein complex.	doi: 10.1002/jev2.12060
P04040	CAT	Catalase OS=Homo sapiens OX=9606 GN=CAT PE=1 SV=3	Catalyzes the degradation of hydrogen peroxide (H2O2) generated by peroxisomal, protecting cells from the toxic effects of hydrogen peroxide.Promotes growth of cells including T-cells, B-cells, myeloid leukemia cells, melanoma cells, mastocytoma cells and normal and transformed fibroblast cells.	doi: 10.1016/j.freeradbiomed.2021.06.010
P04259	KRT6B	Keratin, type II cytoskeletal 6B OS=Homo sapiens OX=9606 GN=KRT6B PE=1 SV=5	Arranged in pairs of heterotypic keratin chains coexpressed during differentiation of simple and stratified epithelial tissues.	doi: 10.1186/s12967-022-03508-2
P06702	S100A9	Protein S100-A9 OS=Homo sapiens OX=9606 GN=S100A9 PE=1 SV=1	A calcium- and zinc-binding protein which plays a prominent role in the regulation of inflammatory processes and immune response. It can induce neutrophil chemotaxis, adhesion, can increase the bactericidal activity of neutrophils by promoting phagocytosis via activation of SYK, PI3K/AKT, and ERK1/2 and can induce degranulation of neutrophils by a MAPK-dependent mechanism.	doi: 10.1002/kjm2.12651
P10599	TXN	Thioredoxin OS=Homo sapiens OX=9606 GN=TXN PE=1 SV=3	It is active in the reversible S-nitrosylation of cysteines in certain proteins, which is part of the response to intracellular nitric oxide.	doi: 10.1038/s41416-022-01835-1
P38646	HSPA9	Stress-70 protein, mitochondrial OS=Homo sapiens OX=9606 GN=HSPA9 PE=1 SV=2	Interacts with and stabilizes ISC cluster assembly proteins FXN, NFU1, NFS1 and ISCU. May play a role in the control of cell proliferation and cellular aging.	doi: 10.1016/j.anndiagpath.2021.151843
B8ZZK2	GGCT	Gamma-glutamylcyclotransferase OS=Homo sapiens OX=9606 GN=GGCT PE=1 SV=1	catalyzes the formation of 5-oxoproline from gamma-glutamyl dipeptides, the penultimate step in glutathione catabolism. May also play a role in cell proliferation, and the expression of this gene is a potential marker for cancer.	doi: 10.1016/j.ygyno.2018.01.023
P06733	ENO1	Alpha-enolase OS=Homo sapiens OX=9606 GN=ENO1 PE=1 SV=2	Alpha-enolase, one of three enolase isoenzymes found in mammals and functions as a glycolytic enzyme.	doi: 10.1073/pnas.2209435120
P10809	HSPD1	60 kDa heat shock protein, mitochondrial OS=Homo sapiens OX=9606 GN=HSPD1 PE=1 SV=2	May function as a signaling molecule in the innate immune system. This protein is essential for the folding and assembly of newly imported proteins in the mitochondria.	doi: 10.1021/acs.jproteome.2c00854
P17066	HSPA6	Heat shock 70 kDa protein 6 OS=Homo sapiens OX=9606 GN=HSPA6 PE=1 SV=2	Enables enzyme binding activity; heat shock protein binding activity; and unfolded protein binding activity. Involved in cellular response to heat and protein refolding.	doi: 10.1007/s11033-022-07641-5
P25311	AZGP1	Zinc-alpha-2-glycoprotein OS=Homo sapiens OX=9606 GN=AZGP1 PE=1 SV=2	Involved in cell adhesion and detection of chemical stimulus involved in sensory perception of bitter taste.	doi: 10.1002/jcp.28366
P26373	RPL13	60S ribosomal protein L13 OS=Homo sapiens OX=9606 GN=RPL13 PE=1 SV=4	A ribosomal protein that is a component of the 60S subunit. This gene is expressed at significantly higher levels in benign breast lesions than in breast carcinomas.	doi: 10.1016/j.ajhg.2019.09.024
P31025	LCN1	Lipocalin-1 OS=Homo sapiens OX=9606 GN=LCN1 PE=1 SV=1	Extracellular transport proteins that bind to a variety of hydrophobic ligands.	doi: 10.1089/dna.2019.4843
Q08188	TGM3	Protein-glutamine gamma-glutamyltransferase E OS=Homo sapiens OX=9606 GN=TGM3 PE=1 SV=4	Catalyze the crosslinking of proteins by epsilon-gamma glutamyl lysine isopeptide bonds.	doi: 10.3892/or.2020.7474
Q13835	PKP1	Plakophilin-1 OS=Homo sapiens OX=9606 GN=PKP1 PE=1 SV=2	Participate in linking cadherins to intermediate filaments in the cytoskeleton and may be involved in molecular recruitment and stabilization during desmosome formation.	doi: 10.14715/cmb/2022.68.11.15
Q14574	DSC3	Desmocollin-3 OS=Homo sapiens OX=9606 GN=DSC3 PE=1 SV=3	Involved in the interaction of plaque proteins and intermediate filaments mediating cell-cell adhesion. May contribute to epidermal cell positioning (stratification) by mediating differential adhesiveness between cells that express different isoforms.	doi: 10.1016/j.yexcr.2019.03.015
Q5JP53	TUBB	Tubulin beta chain OS=Homo sapiens OX=9606 GN=TUBB PE=1 SV=1	A beta tubulin protein which forms a dimer with alpha tubulin and acts as a structural component of microtubules.	doi: 10.3390/ijms21041385
Q9Y3Y2	CHTOP	Chromatin target of PRMT1 protein OS=Homo sapiens OX=9606 GN=CHTOP PE=1 SV=2	May have an important role in the regulation of fetal globin gene expression and in the activation of estrogen-responsive genes.	doi: 10.7554/eLife.72867
A0A5F9ZH78	ARG1	Arginase-1 OS=Homo sapiens OX=9606 GN=ARG1 PE=1 SV=1	Arginase catalyzes the hydrolysis of arginine to ornithine and urea.A cytosolic enzyme and expressed predominantly in the liver as a component of the urea cycle. Located in cytoplasm.	doi: 10.1002/cam4.5542
E9PKD3	TXNRD1	Thioredoxin reductase 1, cytoplasmic (Fragment) OS=Homo sapiens OX=9606 GN=TXNRD1 PE=1 SV=1	An ubiquitously expressed, cytosolic form of TrxR, which functions as a homodimer containing FAD, and selenocysteine (Sec) at the active site.	doi: 10.1155/2022/7067623
E9PP50	CFL1	Cofilin, non-muscle isoform (Fragment) OS=Homo sapiens OX=9606 GN=CFL1 PE=1 SV=8	Can polymerize and depolymerize F-actin and G-actin in a pH-dependent manner.	doi: 10.1038/s41598-022-10163-6
F5GXP1	A2ML1	Alpha-2-macroglobulin-like protein 1 (Fragment) OS=Homo sapiens OX=9606 GN=A2ML1 PE=1 SV=1	Thought to be an N-glycosylated monomeric protein that acts as an inhibitor of several proteases. It has been shown to form covalent interactions with proteases.	doi: 10.1038/s41467-022-30758-x
P11279	LAMP1	Lysosome-associated membrane glycoprotein 1 OS=Homo sapiens OX=9606 GN=LAMP1 PE=1 SV=3	Lysosomal membrane glycoprotein which plays an important role in lysosome biogenesis, autophagy, and cholesterol homeostasis. Also plays an important role in NK-cells cytotoxicity.Mechanistically, participates in cytotoxic granule movement to the cell surface and perforin trafficking to the lytic granule.In addition, protects NK-cells from degranulation-associated damage induced by their own cyto…	doi: 10.1002/jcp.29182
P23246	SFPQ	Splicing factor, proline- and glutamine-rich OS=Homo sapiens OX=9606 GN=SFPQ PE=1 SV=2	Involved in several processes, including alternative mRNA splicing, via spliceosome; positive regulation of oxidative stress-induced intrinsic apoptotic signaling pathway; and regulation of transcription by RNA polymerase II.	doi: 10.7554/eLife.63088
P35579	MYH9	Myosin-9 OS=Homo sapiens OX=9606 GN=MYH9 PE=1 SV=4	Involved in several important functions, including cytokinesis, cell motility and maintenance of cell shape.	doi: 10.1002/cbin.11894
P80723	BASP1	Brain acid soluble protein 1 OS=Homo sapiens OX=9606 GN=BASP1 PE=1 SV=2	A membrane bound protein with several transient phosphorylation sites and PEST motifs.	doi: 10.1111/apha.13634
Q16610	ECM1	Extracellular matrix protein 1 OS=Homo sapiens OX=9606 GN=ECM1 PE=1 SV=2	A soluble protein that is involved in endochondral bone formation, angiogenesis, and tumor biology. It also interacts with a variety of extracellular and structural proteins, contributing to the maintenance of skin integrity and homeostasis.	doi: 10.1073/pnas.1912774117
Q9BQE3	TUBA1C	Tubulin alpha-1C chain OS=Homo sapiens OX=9606 GN=TUBA1C PE=1 SV=1	Predicted to enable GTP binding activity. Predicted to be a structural constituent of cytoskeleton. Predicted to be involved in microtubule cytoskeleton organization and mitotic cell cycle.	doi: 10.1097/CAD.0000000000001250
A0A087WZC4	TGM5	Protein-glutamine gamma-glutamyltransferase 5 OS=Homo sapiens OX=9606 GN=TGM5 PE=1 SV=1	Catalyzes formation of protein cross-links between glutamine and lysine residues, often resulting in stabilization of protein assemblies.	doi: 10.1038/jid.2012.166
A0A0G2JMG3	ABCC6	Multidrug resistance-associated protein 6 OS=Homo sapiens OX=9606 GN=ABCC6 PE=1 SV=1	A member of the superfamily of ATP-binding cassette (ABC) transporters which transport various molecules across extra- and intra-cellular membranes.	doi: 10.3390/ijms23169218
A0A2R8Y870	KIFC2	Kinesin-like protein (Fragment) OS=Homo sapiens OX=9606 GN=KIFC2 PE=1 SV=1	Predicted to enable microtubule binding activity and microtubule motor activity. Predicted to be involved in microtubule-based movement and mitotic spindle assembly.	doi: 10.1016/j.jbc.2023.105253
A0A590UJU8	MYL2	Myosin regulatory light chain 2, ventricular/cardiac muscle isoform OS=Homo sapiens OX=9606 GN=MYL2 PE=1 SV=1	Plays a role in embryonic heart muscle structure and function, while phosphorylation of the encoded protein is involved in cardiac myosin cycling kinetics, torsion and function in adults.	doi: 10.1073/pnas.2110328119
A6NIW5	PRDX2	Peroxiredoxin 2, isoform CRA_a OS=Homo sapiens OX=9606 GN=PRDX2 PE=1 SV=2	Reduce hydrogen peroxide and alkyl hydroperoxides, and it may contribute to the antiviral activity of CD8(+) T-cells.	doi: 10.18632/aging.202784
B7Z4L4	RPN1	Dolichyl-diphosphooligosaccharide--protein glycosyltransferase subunit 1 OS=Homo sapiens OX=9606 GN=RPN1 PE=1 SV=1	Links high mannose oligosaccharides to asparagine residues found in the Asn-X-Ser/Thr consensus motif of nascent polypeptide chains. And may mediate binding of ubiquitin-like domains to this proteasome.	doi: 10.1073/pnas.1912531117
F5H3C5	SOD2	Superoxide dismutase (Fragment) OS=Homo sapiens OX=9606 GN=SOD2 PE=1 SV=1	Binds to the superoxide byproducts of oxidative phosphorylation and converts them to hydrogen peroxide and diatomic oxygen.	doi: 10.1038/cdd.2017.144
F8W9B8	EXOC5	Exocyst complex component 5 OS=Homo sapiens OX=9606 GN=EXOC5 PE=1 SV=1	A component of the exocyst complex which is a multiple protein complex essential for targeting exocytic vesicles to specific docking sites on the plasma membrane.	doi: 10.1242/dmm.049785
F8WE04	HSPB1	Heat shock protein beta-1 OS=Homo sapiens OX=9606 GN=HSPB1 PE=1 SV=1	Translocates from the cytoplasm to the nucleus and functions as a molecular chaperone that promotes the correct folding of other proteins. This protein plays an important role in the differentiation of a wide variety of cell types.	doi: 10.1155/2022/3889419
H0YKT6	ANPEP	Aminopeptidase N (Fragment) OS=Homo sapiens OX=9606 GN=ANPEP PE=1 SV=1	Plays a role in the final digestion of peptides generated from hydrolysis of proteins by gastric and pancreatic proteases in small instestine.	doi: 10.1016/j.mcpro.2022.100424
H7C1V0	CTSD	Cathepsin D (Fragment) OS=Homo sapiens OX=9606 GN=CTSD PE=1 SV=1	This enzyme exhibits pepsin-like activity and plays a role in protein turnover and in the proteolytic activation of hormones and growth factors.	doi: 10.1016/j.bbrc.2023.04.105
J3KRG2	GSDMA	Gasdermin-A (Fragment) OS=Homo sapiens OX=9606 GN=GSDMA PE=1 SV=8	Predicted to enable phosphatidylinositol-4,5-bisphosphate binding activity; phosphatidylinositol-4-phosphate binding activity; and phosphatidylserine binding activity. Involved in apoptotic process.	doi: 10.1038/s41586-021-04384-4
J3KS79	BLMH	Bleomycin hydrolase OS=Homo sapiens OX=9606 GN=BLMH PE=1 SV=1	A cytoplasmic cysteine peptidase, but the only known activity of the enzyme is metabolic inactivation of the glycopeptide bleomycin (BLM).	doi: 10.1038/s41598-019-56667-6
O75635	SERPINB7	Serpin B7 OS=Homo sapiens OX=9606 GN=SERPINB7 PE=1 SV=1	A member of a family of proteins which function as protease inhibitors. Expression of this gene is upregulated in IgA nephropathy.	doi: 10.1038/s41419-022-05045-8
P25788	PSMA3	Proteasome subunit alpha type-3 OS=Homo sapiens OX=9606 GN=PSMA3 PE=1 SV=2	Cleave peptides in an ATP/ubiquitin-dependent process in a non-lysosomal pathway. An essential function of a modified proteasome, the immunoproteasome, is the processing of class I MHC peptides.	doi: 10.1002/eji.202149441
Q12906	ILF3	Interleukin enhancer-binding factor 3 OS=Homo sapiens OX=9606 GN=ILF3 PE=1 SV=3	Complexes with other proteins, dsRNAs, small noncoding RNAs, and mRNAs to regulate gene expression and stabilize mRNAs. This protein (NF90, ILF3) forms a heterodimer with a 45 kDa transcription factor (NF45, ILF2) required for T-cell expression of interleukin 2.	doi: 10.1016/j.gene.2022.147132
Q14587	ZNF268	Zinc finger protein 268 OS=Homo sapiens OX=9606 GN=ZNF268 PE=1 SV=2	Involved in several processes, including positive regulation of NIK/NF-kappaB signaling; positive regulation of nitrogen compound metabolic process; and regulation of apoptotic process.	doi: 10.1080/21655979.2022.2060787
Q6TDU7	CASC1	Protein CASC1 OS=Homo sapiens OX=9606 GN=CASC1 PE=1 SV=2	Via its association with the multisubunit axonemal dynein complex, is potentially involved in the regulation of cilia function. May also act as a cell cycle regulator.	doi: 10.1091/mbc.E15-10-0723
Q8IVV2	LOXHD1	Lipoxygenase homology domain-containing protein 1 OS=Homo sapiens OX=9606 GN=LOXHD1 PE=2 SV=4	Consisting entirely of PLAT (polycystin/lipoxygenase/alpha-toxin) domains, thought to be involved in targeting proteins to the plasma membrane.	doi: 10.1016/j.celrep.2022.110971
Q8WVV4	POF1B	Protein POF1B OS=Homo sapiens OX=9606 GN=POF1B PE=1 SV=3	Plays a key role in the organization of epithelial monolayers by regulating the actin cytoskeleton. May be involved in ovary development.	doi: 10.1111/cge.14048
Q9BTV6	DPH7	Diphthine methyltransferase OS=Homo sapiens OX=9606 GN=DPH7 PE=1 SV=2	A protein that contains a WD-40 domain, and is thought to be involved in diphthamide biosynthesis.	doi: 10.1016/j.fsi.2018.01.040
P0DOY3	IGLC3	Immunoglobulin lambda constant 3 OS=Homo sapiens OX=9606 GN=IGLC3 PE=1 SV=1	Predicted to enable antigen binding activity and immunoglobulin receptor binding activity. Predicted to be involved in several processes, including activation of immune response; defense response to other organism; and phagocytosis. Located in blood microparticle and extracellular exosome.	doi: 10.1056/NEJMoa2028631
Q9C093	SPEF2	Sperm flagellar protein 2 OS=Homo sapiens OX=9606 GN=SPEF2 PE=1 SV=2	Involved in sperm axoneme assembly.	doi: 10.4103/aja202154
Q9NZT1	CALML5	Calmodulin-like protein 5 OS=Homo sapiens OX=9606 GN=CALML5 PE=1 SV=2	It does bind calcium and undergoes a conformational change when it does so. In addition, it can associate with transglutaminase 3.	doi: 10.1111/1759-7714.14853
Q9Y490	TLN1	Talin-1 OS=Homo sapiens OX=9606 GN=TLN1 PE=1 SV=3	A cytoskeletal protein that concentrated in areas of cell-substratum and cell-cell contacts and plays a significant role in the assembly of actin filaments and in spreading and migration of various cell types, including fibroblasts and osteoclasts.It codistributes with integrins in the cell surface membrane in order to assist in the attachment of adherent cells to extracellular matrices and of ly…	doi: 10.1083/jcb.202209010
A0A0A0MSI0	PRDX1	Peroxiredoxin-1 (Fragment) OS=Homo sapiens OX=9606 GN=PRDX1 PE=1 SV=1	May play an antioxidant protective role in cells, and may contribute to the antiviral activity of CD8(+) T-cells. And may also have a proliferative effect and play a role in cancer development or progression.	doi: 10.1016/j.celrep.2020.108347
A0A0A0MTB8	WDR36	WD repeat-containing protein 36 OS=Homo sapiens OX=9606 GN=WDR36 PE=1 SV=1	May facilitate formation of heterotrimeric or multiprotein complexes. May also be involved in a variety of cellular processes, including cell cycle progression, signal transduction, apoptosis, and gene regulation.	doi: 10.3389/fgene.2022.905395
A0A2C9F2M5	OR51F2	Olfactory receptor OS=Homo sapiens OX=9606 GN=OR51F2 PE=3 SV=1	Olfactory receptors interact with odorant molecules in the nose, to initiate a neuronal response that triggers the perception of a smell. Olfactory receptors share a 7-transmembrane domain structure with many neurotransmitter and hormone receptors and are responsible for the recognition and G protein-mediated transduction of odorant signals.	doi: 10.1073/pnas.0307882100
A2RUS2	DENND3	DENN domain-containing protein 3 OS=Homo sapiens OX=9606 GN=DENND3 PE=1 SV=2	Enables guanyl-nucleotide exchange factor activity. Predicted to be involved in cellular protein catabolic process; endosome to lysosome transport; and regulation of Rab protein signal transduction.	doi: 10.1074/jbc.RA117.001446
A6QRG9	PLXNB2	Plexin-B2 (Fragment) OS=Homo sapiens OX=9606 GN=PLXNB2 PE=1 SV=1	PLXNB2 are transmembrane receptors that participate in axon guidance and cell migration in response to semaphorins.	doi: 10.1038/s41467-021-26296-7
B1ANV5	AGBL4	Cytosolic carboxypeptidase 6 OS=Homo sapiens OX=9606 GN=AGBL4 PE=1 SV=1	Predicted to enable metallocarboxypeptidase activity and tubulin binding activity. Predicted to be involved in C-terminal protein deglutamylation; defense response to virus; and protein side chain deglutamylation.	doi: 10.1038/srep37375
B7Z6T1	PDE4C	3',5'-cyclic-AMP phosphodiesterase OS=Homo sapiens OX=9606 GN=PDE4C PE=1 SV=1	Hydrolyzes the second messenger, cAMP, which is a regulator and mediator of a number of cellular responses to extracellular signals.	doi: 10.1038/s41388-020-1258-8
C9J3D7	CROT	Peroxisomal carnitine O-octanoyltransferase OS=Homo sapiens OX=9606 GN=CROT PE=1 SV=1	A member of the carnitine/choline acetyltransferase family which converts 4,8-dimethylnonanoyl-CoA to its corresponding carnitine ester.	doi: 10.1016/j.jbc.2022.102848
E7EUS7	SLC1A3	Amino acid transporter (Fragment) OS=Homo sapiens OX=9606 GN=SLC1A3 PE=1 SV=1	Functions in the termination of excitatory neurotransmission in central nervous system.	doi: 10.1111/jcmm.16060
K7EJ16	CLPTM1	Cleft lip and palate transmembrane protein 1 (Fragment) OS=Homo sapiens OX=9606 GN=CLPTM1 PE=1 SV=1	Predicted to be involved in regulation of T cell differentiation in thymus. Located in membrane.	doi: 10.1016/j.neuron.2017.12.038
K7ERC3	ADGRL1	Adhesion G protein-coupled receptor L1 (Fragment) OS=Homo sapiens OX=9606 GN=ADGRL1 PE=1 SV=1	Latrophilins may function in both cell adhesion and signal transduction.	doi: 10.1016/j.ajhg.2022.06.011
P00558	PGK1	Phosphoglycerate kinase 1 OS=Homo sapiens OX=9606 GN=PGK1 PE=1 SV=3	A glycolytic enzyme that catalyzes the conversion of 1,3-diphosphoglycerate to 3-phosphoglycerate. May also act as a co-factor for polymerase alpha. Additionally, this protein is secreted by tumor cells where it participates in angiogenesis.	doi: 10.1038/s41467-019-13601-8
P07196	NEFL	Neurofilament light polypeptide OS=Homo sapiens OX=9606 GN=NEFL PE=1 SV=3	Functionally maintain the neuronal caliber. They may also play a role in intracellular transport to axons and dendrites.	doi: 10.16288/j.yczz.22-019
P14314	PRKCSH	Glucosidase 2 subunit beta OS=Homo sapiens OX=9606 GN=PRKCSH PE=1 SV=2	An acidic phosphoprotein known to be a substrate for protein kinase C.	doi: 10.1039/d1nr08133k
P17844	DDX5	Probable ATP-dependent RNA helicase DDX5 OS=Homo sapiens OX=9606 GN=DDX5 PE=1 SV=1	Involved in a variety of cellular processes as a result of its role as an adaptor molecule, promoting interactions with a large number of other factors.	doi: 10.1038/s41590-022-01339-3
Q01082	SPTBN1	Spectrin beta chain, non-erythrocytic 1 OS=Homo sapiens OX=9606 GN=SPTBN1 PE=1 SV=2	An actin crosslinking and molecular scaffold protein that links the plasma membrane to the actin cytoskeleton, and functions in the determination of cell shape, arrangement of transmembrane proteins, and organization of organelles.	doi: 10.7150/thno.49819
Q99952	PTPN18	Tyrosine-protein phosphatase non-receptor type 18 OS=Homo sapiens OX=9606 GN=PTPN18 PE=1 SV=2	Known to be signaling molecules that regulate a variety of cellular processes including cell growth, differentiation, the mitotic cycle, and oncogenic transformation.	doi: 10.1111/1440-1681.13098
Q9HCI5	MAGEE1	Melanoma-associated antigen E1 OS=Homo sapiens OX=9606 GN=MAGEE1 PE=1 SV=2	It may play a signaling role in brain, muscle, and peripheral nerve.	doi: 10.1186/s13148-018-0550-8
Q9NW75	GPATCH2	G patch domain-containing protein 2 OS=Homo sapiens OX=9606 GN=GPATCH2 PE=1 SV=1	A nuclear factor that may play a role in spermatogenesis and in tumor growth during breast cancer.	doi: 10.1038/s41419-023-05751-x
Q9P0K7	RAI14	Ankycorbin OS=Homo sapiens OX=9606 GN=RAI14 PE=1 SV=2	Predicted to enable actin binding activity. Predicted to be involved in several processes, including apoptotic signaling pathway; regulation of NIK/NF-kappaB signaling; and spermatogenesis.	doi: 10.3390/ijms231912036
Q9Y2P7	ZNF256	Zinc finger protein 256 OS=Homo sapiens OX=9606 GN=ZNF256 PE=1 SV=2	Predicted to enable DNA-binding transcription factor activity, RNA polymerase II-specific and RNA polymerase II cis-regulatory region sequence-specific DNA binding activity. Involved in negative regulation of transcription, DNA-templated.	doi: 10.3892/mmr.2017.7058
