# Supplementary material for: CD44 is a macrophage receptor for TcdB from Clostridioides difficile that via its lysine-158 succinylation contributes to inflammation
Source: Gut Microbes. 2025 May 18;17(1):2506192. doi: 10.1080/19490976.2025.2506192 (PMC12091907; doi:10.1080/19490976.2025.2506192)
Supplement: Supplemental Material [file KGMI_A_2506192_SM0758.zip › Table S2.xlsx]

## Sheet: FBDvsPBS
Table S2	Proteomic quantification of lysine succinylation analysis in THP-1-Mφ. GO-based enrichment analysis of upregulated and downregulated proteins, biological processes, and cellular components involved (FBD stimulated THP-1-Mφ vs PBS stimulated THP-1-Mφ).
Protein accession	Position	Amino acid	FBD/PBS Ratio	FBD/PBS CV	Regulated Type	Protein description	Gene name	Modified sequence
A3KMH1	1270	K	0.674987	0.0626584	Down	von Willebrand factor A domain-containing protein 8 OS=Homo sapiens OX=9606 GN=VWA8 PE=1 SV=2	VWA8	THTISLPINLK(1)TVFLVAEDK
O00154	172	K	0.61984	0.0418579	Down	Cytosolic acyl coenzyme A thioester hydrolase OS=Homo sapiens OX=9606 GN=ACOT7 PE=1 SV=3	ACOT7	NVDK(1)VLEVPPVVYSR
O00154	283	K	1.3708	0.0793723	Up	Cytosolic acyl coenzyme A thioester hydrolase OS=Homo sapiens OX=9606 GN=ACOT7 PE=1 SV=3	ACOT7	TNIVTASVDAINFHDK(1)IR
O00299	183	K	0.468147	0.065248	Down	Chloride intracellular channel protein 1 OS=Homo sapiens OX=9606 GN=CLIC1 PE=1 SV=4	CLIC1	FLDGNELTLADCNLLPK(1)LHIVQVVCK
O14874	89	K	1.42408	0.0292131	Up	[3-methyl-2-oxobutanoate dehydrogenase [lipoamide]] kinase, mitochondrial OS=Homo sapiens OX=9606 GN=BCKDK PE=1 SV=2	BCKDK	SQDGSHLLK(1)SAR
O15091	512	K	2.09149	0.0538836	Up	Mitochondrial ribonuclease P catalytic subunit OS=Homo sapiens OX=9606 GN=PRORP PE=1 SV=2	PRORP	ACLPDAK(1)TQR
O43242	315	K	1.78102	0.0614342	Up	26S proteasome non-ATPase regulatory subunit 3 OS=Homo sapiens OX=9606 GN=PSMD3 PE=1 SV=2	PSMD3	K(1)APQHTAVGFK
O43708	191	K	0.727004	0.0756618	Down	Maleylacetoacetate isomerase OS=Homo sapiens OX=9606 GN=GSTZ1 PE=1 SV=3	GSTZ1	VDLTPYPTISSINK(1)R
O60313	328	K	1.42745	0.0642685	Up	Dynamin-like 120 kDa protein, mitochondrial OS=Homo sapiens OX=9606 GN=OPA1 PE=1 SV=3	OPA1	SPVK(1)VTLSEGPHHVALFK
O75083	480	K	1.35133	0.0699499	Up	WD repeat-containing protein 1 OS=Homo sapiens OX=9606 GN=WDR1 PE=1 SV=4	WDR1	LYSILGTTLK(1)DEGK
O75367	301	K	1.31318	0.0785476	Up	Core histone macro-H2A.1 OS=Homo sapiens OX=9606 GN=MACROH2A1 PE=1 SV=5	MACRO H2A1	NCLALADDK(1)K
O75390	43	K	0.479574	0.0169434	Down	Citrate synthase, mitochondrial OS=Homo sapiens OX=9606 GN=CS PE=1 SV=2	CS	DILADLIPK(1)EQAR
O94925	279	K	1.35501	0.0235368	Up	Glutaminase kidney isoform, mitochondrial OS=Homo sapiens OX=9606 GN=GLS PE=1 SV=1	GLS	HSTGDTK(1)VPFCLQSCVK
P00367	503	K	0.728314	0.0579455	Down	Glutamate dehydrogenase 1, mitochondrial OS=Homo sapiens OX=9606 GN=GLUD1 PE=1 SV=2	GLUD1	ISGASEK(1)DIVHSGLAYTMER
P00558	156	K	1.53877	0.0758346	Up	Phosphoglycerate kinase 1 OS=Homo sapiens OX=9606 GN=PGK1 PE=1 SV=3	PGK1	ASLSK(1)LGDVYVNDAFGTAHR
P02545	108	K	1.42356	0.016907	Up	Prelamin-A/C OS=Homo sapiens OX=9606 GN=LMNA PE=1 SV=1	LMNA	LQLELSK(1)VR
P04075	111	K	1.46064	0.00927979	Up	Fructose-bisphosphate aldolase A OS=Homo sapiens OX=9606 GN=ALDOA PE=1 SV=2	ALDOA	VDK(1)GVVPLAGTNGETTTQGLDGLSER
P04083	287	K	1.48174	0.0411696	Up	Annexin A1 OS=Homo sapiens OX=9606 GN=ANXA1 PE=1 SV=2	ANXA1	LHQAMK(1)GVGTR
P05120	240	K	1.55657	0.0846444	Up	Plasminogen activator inhibitor 2 OS=Homo sapiens OX=9606 GN=SERPINB2 PE=1 SV=2	SERPINB2	EK(1)LNIGYIEDLK
P05141	272	K	0.726794	0.0413989	Down	ADP/ATP translocase 2 OS=Homo sapiens OX=9606 GN=SLC25A5 PE=1 SV=7	SLC25A5	AFFK(1)GAWSNVLR
P05141	23	K	0.53001	0.00755956	Down	ADP/ATP translocase 2 OS=Homo sapiens OX=9606 GN=SLC25A5 PE=1 SV=7	SLC25A5	DFLAGGVAAAISK(1)TAVAPIER
P05388	77	K	1.33988	0.0827146	Up	60S acidic ribosomal protein P0 OS=Homo sapiens OX=9606 GN=RPLP0 PE=1 SV=1	RPLP0	GHLENNPALEK(1)LLPHIR
P06703	47	K	1.36238	0.0574476	Up	Protein S100-A6 OS=Homo sapiens OX=9606 GN=S100A6 PE=1 SV=1	S100A6	ELTIGSK(1)LQDAEIAR
P06733	262	K	1.41525	0.0224184	Up	Alpha-enolase OS=Homo sapiens OX=9606 GN=ENO1 PE=1 SV=2	ENO1	YDLDFK(1)SPDDPSR
P06748	141	K	1.47218	0.00977437	Up	Nucleophosmin OS=Homo sapiens OX=9606 GN=NPM1 PE=1 SV=2	NPM1	LLSISGK(1)R
P07108	72	K	1.41939	0.0916575	Up	Acyl-CoA-binding protein OS=Homo sapiens OX=9606 GN=DBI PE=1 SV=2	DBI	EDAMK(1)AYINK
P07195	233	K	1.75661	0.059299	Up	L-lactate dehydrogenase B chain OS=Homo sapiens OX=9606 GN=LDHB PE=1 SV=2	LDHB	EVHK(1)MVVESAYEVIK
P07237	31	K	1.35414	0.0825808	Up	Protein disulfide-isomerase OS=Homo sapiens OX=9606 GN=P4HB PE=1 SV=3	P4HB	K(1)SNFAEALAAHK
P07355	204	K	1.50251	0.0374252	Up	Annexin A2 OS=Homo sapiens OX=9606 GN=ANXA2 PE=1 SV=2	ANXA2	DLYDAGVK(1)R
P07900	632	K	1.41569	0.0562473	Up	Heat shock protein HSP 90-alpha OS=Homo sapiens OX=9606 GN=HSP90AA1 PE=1 SV=5	HSP90AA1	K(1)HLEINPDHSIIETLR
P07900	558	K	1.36419	0.0190824	Up	Heat shock protein HSP 90-alpha OS=Homo sapiens OX=9606 GN=HSP90AA1 PE=1 SV=5	HSP90AA1	EGLELPEDEEEK(1)K
P07900	283	K	1.71137	0.00754546	Up	Heat shock protein HSP 90-alpha OS=Homo sapiens OX=9606 GN=HSP90AA1 PE=1 SV=5	HSP90AA1	EK(1)YIDQEELNK
P07900	69	K	1.6602	0.0197209	Up	Heat shock protein HSP 90-alpha OS=Homo sapiens OX=9606 GN=HSP90AA1 PE=1 SV=5	HSP90AA1	YESLTDPSK(1)LDSGK
P08133	81	K	1.4622	0.006067	Up	Annexin A6 OS=Homo sapiens OX=9606 GN=ANXA6 PE=1 SV=3	ANXA6	YELTGK(1)FER
P08238	550	K	1.3495	0.0248646	Up	Heat shock protein HSP 90-beta OS=Homo sapiens OX=9606 GN=HSP90AB1 PE=1 SV=4	HSP90AB1	EGLELPEDEEEK(1)K
P08238	435	K	1.31297	0.0220156	Up	Heat shock protein HSP 90-beta OS=Homo sapiens OX=9606 GN=HSP90AB1 PE=1 SV=4	HSP90AB1	FYEAFSK(1)NLK
P08670	439	K	1.31174	0.0942224	Up	Vimentin OS=Homo sapiens OX=9606 GN=VIM PE=1 SV=4	VIM	ETNLDSLPLVDTHSK(1)R
P08670	445	K	1.38936	0.0493475	Up	Vimentin OS=Homo sapiens OX=9606 GN=VIM PE=1 SV=4	VIM	TLLIK(1)TVETR
P08758	97	K	1.3737	0.0442948	Up	Annexin A5 OS=Homo sapiens OX=9606 GN=ANXA5 PE=1 SV=2	ANXA5	LYDAYELK(1)HALK
P09622	346	K	0.680992	0.0407176	Down	Dihydrolipoyl dehydrogenase, mitochondrial OS=Homo sapiens OX=9606 GN=DLD PE=1 SV=2	DLD	FQTK(1)IPNIYAIGDVVAGPMLAHK
P09651	105	K	1.39189	0.0508374	Up	Heterogeneous nuclear ribonucleoprotein A1 OS=Homo sapiens OX=9606 GN=HNRNPA1 PE=1 SV=5	HNRNPA1	EDSQRPGAHLTVK(1)K
P09651	8	K	1.49042	0.054543	Up	Heterogeneous nuclear ribonucleoprotein A1 OS=Homo sapiens OX=9606 GN=HNRNPA1 PE=1 SV=5	HNRNPA1	SESPK(1)EPEQLR
P0DMV9	507	K	1.72506	0.00377127	Up	Heat shock 70 kDa protein 1B OS=Homo sapiens OX=9606 GN=HSPA1B PE=1 SV=1	HSPA1B	ITITNDK(1)GR
P0DP25	95	K	1.5251	0.051	Up	Calmodulin-3 OS=Homo sapiens OX=9606 GN=CALM3 PE=1 SV=1	CALM3	VFDK(1)DGNGYISAAELR
P10809	292	K	2.15075	0.0764257	Up	60 kDa heat shock protein, mitochondrial OS=Homo sapiens OX=9606 GN=HSPD1 PE=1 SV=2	HSPD1	LK(1)VGLQVVAVK
P11021	326	K	0.604675	0.0504355	Down	Endoplasmic reticulum chaperone BiP OS=Homo sapiens OX=9606 GN=HSPA5 PE=1 SV=2	HSPA5	AK(1)FEELNMDLFR
P11021	96	K	2.30986	0.0521657	Up	Endoplasmic reticulum chaperone BiP OS=Homo sapiens OX=9606 GN=HSPA5 PE=1 SV=2	HSPA5	NQLTSNPENTVFDAK(1)R
P11142	187	K	1.30446	0.0016064	Up	Heat shock cognate 71 kDa protein OS=Homo sapiens OX=9606 GN=HSPA8 PE=1 SV=1	HSPA8	IINEPTAAAIAYGLDK(1)K
P11142	108	K	1.30915	0.0164614	Up	Heat shock cognate 71 kDa protein OS=Homo sapiens OX=9606 GN=HSPA8 PE=1 SV=1	HSPA8	VQVEYK(1)GETK
P13639	594	K	1.31354	0.0764144	Up	Elongation factor 2 OS=Homo sapiens OX=9606 GN=EEF2 PE=1 SV=4	EEF2	ETVSEESNVLCLSK(1)SPNK
P13667	346	K	1.39523	0.00890828	Up	Protein disulfide-isomerase A4 OS=Homo sapiens OX=9606 GN=PDIA4 PE=1 SV=2	PDIA4	FHHTFSTEIAK(1)FLK
P13804	139	K	0.625498	0.0783705	Down	Electron transfer flavoprotein subunit alpha, mitochondrial OS=Homo sapiens OX=9606 GN=ETFA PE=1 SV=1	ETFA	LEVAPISDIIAIK(1)SPDTFVR
P13804	85	K	0.637787	0.000179338	Down	Electron transfer flavoprotein subunit alpha, mitochondrial OS=Homo sapiens OX=9606 GN=ETFA PE=1 SV=1	ETFA	VLVAQHDVYK(1)GLLPEELTPLILATQK
P14618	270	K	1.68526	0.0991783	Up	Pyruvate kinase PKM OS=Homo sapiens OX=9606 GN=PKM PE=1 SV=4	PKM	IISK(1)IENHEGVR
P15121	12	K	0.72335	0.00528379	Down	Aldo-keto reductase family 1 member B1 OS=Homo sapiens OX=9606 GN=AKR1B1 PE=1 SV=3	AKR1B1	LLLNNGAK(1)MPILGLGTWK
P15121	86	K	1.42779	0.090991	Up	Aldo-keto reductase family 1 member B1 OS=Homo sapiens OX=9606 GN=AKR1B1 PE=1 SV=3	AKR1B1	LWCTYHEK(1)GLVK
P22392	31	K	1.62373	0.0476454	Up	Nucleoside diphosphate kinase B OS=Homo sapiens OX=9606 GN=NME2 PE=1 SV=1	NME2	FEQK(1)GFR
P15880	58	K	1.33246	0.0280428	Up	40S ribosomal protein S2 OS=Homo sapiens OX=9606 GN=RPS2 PE=1 SV=2	RPS2	AEDK(1)EWMPVTK
P16070	158	K	1.40203	0.00284999	Up	CD44 antigen OS=Homo sapiens OX=9606 GN=CD44 PE=1 SV=3	CD44	YVQK(1)GEYR
P16152	157	K	1.3174	0.0271425	Up	Carbonyl reductase [NADPH] 1 OS=Homo sapiens OX=9606 GN=CBR1 PE=1 SV=3	CBR1	SCSPELQQK(1)FR
P67809	81	K	1.42363	0.0407782	Up	Y-box-binding protein 1 OS=Homo sapiens OX=9606 GN=YBX1 PE=1 SV=3	YBX1	NDTK(1)EDVFVHQTAIK
P19338	467	K	1.58673	0.0598191	Up	Nucleolin OS=Homo sapiens OX=9606 GN=NCL PE=1 SV=3	NCL	SISLYYTGEK(1)GQNQDYR
P19367	187	K	1.36005	0.0485246	Up	Hexokinase-1 OS=Homo sapiens OX=9606 GN=HK1 PE=1 SV=3	HK1	ASGVEGADVVK(1)LLNK
P21333	1294	K	1.74194	0.0816123	Up	Filamin-A OS=Homo sapiens OX=9606 GN=FLNA PE=1 SV=4	FLNA	ALTQTGGPHVK(1)AR
P21333	2559	K	1.31671	0.00336659	Up	Filamin-A OS=Homo sapiens OX=9606 GN=FLNA PE=1 SV=4	FLNA	ATCAPQHGAPGPGPADASK(1)VVAK
P21333	1824	K	1.48566	0.0548977	Up	Filamin-A OS=Homo sapiens OX=9606 GN=FLNA PE=1 SV=4	FLNA	VAQPTITDNK(1)DGTVTVR
P21333	2473	K	1.43322	0.0851334	Up	Filamin-A OS=Homo sapiens OX=9606 GN=FLNA PE=1 SV=4	FLNA	VK(1)MDCQECPEGYR
P21796	197	K	1.66814	0.0638965	Up	Voltage-dependent anion-selective channel protein 1 OS=Homo sapiens OX=9606 GN=VDAC1 PE=1 SV=2	VDAC1	TDEFQLHTNVNDGTEFGGSIYQK(1)VNK
P22033	128	K	1.35276	0.0402795	Up	Methylmalonyl-CoA mutase, mitochondrial OS=Homo sapiens OX=9606 GN=MMUT PE=1 SV=4	MMUT	DNIK(1)AGQQGLSVAFDLATHR
P22626	104	K	1.45787	0.0141983	Up	Heterogeneous nuclear ribonucleoproteins A2/B1 OS=Homo sapiens OX=9606 GN=HNRNPA2B1 PE=1 SV=2	HNRNPA2B1	EESGK(1)PGAHVTVK
P26641	147	K	0.637209	0.0119391	Down	Elongation factor 1-gamma OS=Homo sapiens OX=9606 GN=EEF1G PE=1 SV=3	EEF1G	ILGLLDAYLK(1)TR
P27348	85	K	1.51267	0.0607286	Up	14-3-3 protein theta OS=Homo sapiens OX=9606 GN=YWHAQ PE=1 SV=1	YWHAQ	EK(1)VESELR
P27797	64	K	1.40863	0.0344539	Up	Calreticulin OS=Homo sapiens OX=9606 GN=CALR PE=1 SV=1	CALR	DK(1)GLQTSQDAR
P27797	143	K	1.31628	0.0636197	Up	Calreticulin OS=Homo sapiens OX=9606 GN=CALR PE=1 SV=1	CALR	K(1)VHVIFNYK
P27797	151	K	1.33109	0.0521547	Up	Calreticulin OS=Homo sapiens OX=9606 GN=CALR PE=1 SV=1	CALR	VHVIFNYK(1)GK
P28838	104	K	0.750762	0.0279684	Down	Cytosol aminopeptidase OS=Homo sapiens OX=9606 GN=LAP3 PE=1 SV=3	LAP3	K(1)AAGIDEQENWHEGK
P29692	117	K	1.43965	0.0364069	Up	Elongation factor 1-delta OS=Homo sapiens OX=9606 GN=EEF1D PE=1 SV=5	EEF1D	LNVLEK(1)SSPGHR
P30049	136	K	1.7082	0.0574489	Up	ATP synthase subunit delta, mitochondrial OS=Homo sapiens OX=9606 GN=ATP5F1D PE=1 SV=2	ATP5F1D	ANLEK(1)AQAELVGTADEATR
P30405	67	K	1.60631	0.0229355	Up	Peptidyl-prolyl cis-trans isomerase F, mitochondrial OS=Homo sapiens OX=9606 GN=PPIF PE=1 SV=1	PPIF	VVLELK(1)ADVVPK
P31040	547	K	1.30193	0.055962	Up	Succinate dehydrogenase [ubiquinone] flavoprotein subunit, mitochondrial OS=Homo sapiens OX=9606 GN=SDHA PE=1 SV=2	SDHA	LYGDLK(1)HLK
P31040	517	K	1.33695	0.00331111	Up	Succinate dehydrogenase [ubiquinone] flavoprotein subunit, mitochondrial OS=Homo sapiens OX=9606 GN=SDHA PE=1 SV=2	SDHA	LSMQK(1)SMQNHAAVFR
P31949	27	K	1.3504	0.0189083	Up	Protein S100-A11 OS=Homo sapiens OX=9606 GN=S100A11 PE=1 SV=2	S100A11	YAGK(1)DGYNYTLSK
P33316	155	K	1.49322	0.0577295	Up	Deoxyuridine 5'-triphosphate nucleotidohydrolase, mitochondrial OS=Homo sapiens OX=9606 GN=DUT PE=1 SV=4	DUT	AVVK(1)TDIQIALPSGCYGR
P35579	1357	K	1.31401	0.0304257	Up	Myosin-9 OS=Homo sapiens OX=9606 GN=MYH9 PE=1 SV=4	MYH9	HNLEK(1)QIATLHAQVADMK
P35579	1209	K	1.4842	0.0522242	Up	Myosin-9 OS=Homo sapiens OX=9606 GN=MYH9 PE=1 SV=4	MYH9	HSQAVEELAEQLEQTK(1)R
P35579	1014	K	1.41629	0.0464461	Up	Myosin-9 OS=Homo sapiens OX=9606 GN=MYH9 PE=1 SV=4	MYH9	IAEFTTNLTEEEEK(1)SK
P35579	1828	K	1.42593	0.0388413	Up	Myosin-9 OS=Homo sapiens OX=9606 GN=MYH9 PE=1 SV=4	MYH9	IAQLEEQLDNETK(1)ER
P35579	299	K	1.345	0.0289544	Up	Myosin-9 OS=Homo sapiens OX=9606 GN=MYH9 PE=1 SV=4	MYH9	TDLLLEPYNK(1)YR
P35914	179	K	1.8438	0.092713	Up	Hydroxymethylglutaryl-CoA lyase, mitochondrial OS=Homo sapiens OX=9606 GN=HMGCL PE=1 SV=2	HMGCL	GYVSCALGCPYEGK(1)ISPAK
P36776	796	K	1.5878	0.0508676	Up	Lon protease homolog, mitochondrial OS=Homo sapiens OX=9606 GN=LONP1 PE=1 SV=2	LONP1	GDK(1)DGSLEVTGQLGEVMK
P36957	307	K	0.624299	0.0875836	Down	Dihydrolipoyllysine-residue succinyltransferase component of 2-oxoglutarate dehydrogenase complex, mitochondrial OS=Homo sapiens OX=9606 GN=DLST PE=1 SV=4	DLST	ASAFALQEQPVVNAVIDDTTK(1)EVVYR
P38646	187	K	0.716388	0.0362441	Down	Stress-70 protein, mitochondrial OS=Homo sapiens OX=9606 GN=HSPA9 PE=1 SV=2	HSPA9	ETAENYLGHTAK(1)NAVITVPAYFNDSQR
P39023	115	K	1.42695	0.0909763	Up	60S ribosomal protein L3 OS=Homo sapiens OX=9606 GN=RPL3 PE=1 SV=2	RPL3	TVFAEHISDECK(1)R
P40227	127	K	1.31541	0.0712921	Up	T-complex protein 1 subunit zeta OS=Homo sapiens OX=9606 GN=CCT6A PE=1 SV=3	CCT6A	IITEGFEAAK(1)EK
P40227	287	K	1.51281	0.0844748	Up	T-complex protein 1 subunit zeta OS=Homo sapiens OX=9606 GN=CCT6A PE=1 SV=3	CCT6A	VCGDSDK(1)GFVVINQK
P40926	185	K	0.656188	0.0512256	Down	Malate dehydrogenase, mitochondrial OS=Homo sapiens OX=9606 GN=MDH2 PE=1 SV=3	MDH2	ANTFVAELK(1)GLDPAR
P40926	74	K	0.719273	0.019511	Down	Malate dehydrogenase, mitochondrial OS=Homo sapiens OX=9606 GN=MDH2 PE=1 SV=3	MDH2	LTLYDIAHTPGVAADLSHIETK(1)AAVK
P40939	303	K	0.706604	0.000891142	Down	Trifunctional enzyme subunit alpha, mitochondrial OS=Homo sapiens OX=9606 GN=HADHA PE=1 SV=2	HADHA	GLYPAPLK(1)IIDVVK
P40939	166	K	0.409369	0.0939066	Down	Trifunctional enzyme subunit alpha, mitochondrial OS=Homo sapiens OX=9606 GN=HADHA PE=1 SV=2	HADHA	K(1)TVLGTPEVLLGALPGAGGTQR
P42765	38	K	0.535449	0.0461492	Down	3-ketoacyl-CoA thiolase, mitochondrial OS=Homo sapiens OX=9606 GN=ACAA2 PE=1 SV=2	ACAA2	DFTATDLSEFAAK(1)AALSAGK
P42765	241	K	1.42664	0.0272123	Up	3-ketoacyl-CoA thiolase, mitochondrial OS=Homo sapiens OX=9606 GN=ACAA2 PE=1 SV=2	ACAA2	K(1)DGTVTAGNASGVADGAGAVIIASEDAVK
P43155	390	K	1.86043	0.0601221	Up	Carnitine O-acetyltransferase OS=Homo sapiens OX=9606 GN=CRAT PE=1 SV=5	CRAT	FNITPEIK(1)SDIEK
P43897	192	K	0.597591	0.050234	Down	Elongation factor Ts, mitochondrial OS=Homo sapiens OX=9606 GN=TSFM PE=1 SV=2	TSFM	DQLALAIGK(1)LGENMILK
P46777	220	K	1.54508	0.0619763	Up	60S ribosomal protein L5 OS=Homo sapiens OX=9606 GN=RPL5 PE=1 SV=3	RPL5	YLMEEDEDAYK(1)K
P48735	442	K	0.716148	0.0014345	Down	Isocitrate dehydrogenase [NADP], mitochondrial OS=Homo sapiens OX=9606 GN=IDH2 PE=1 SV=2	IDH2	LNEHFLNTTDFLDTIK(1)SNLDR
P48735	413	K	1.38951	0.0351469	Up	Isocitrate dehydrogenase [NADP], mitochondrial OS=Homo sapiens OX=9606 GN=IDH2 PE=1 SV=2	IDH2	VCVETVESGAMTK(1)DLAGCIHGLSNVK
P49368	248	K	1.4185	0.0773654	Up	T-complex protein 1 subunit gamma OS=Homo sapiens OX=9606 GN=CCT3 PE=1 SV=4	CCT3	IVLLDSSLEYK(1)K
P49411	241	K	0.762002	0.0256562	Down	Elongation factor Tu, mitochondrial OS=Homo sapiens OX=9606 GN=TUFM PE=1 SV=3	TUFM	SVQK(1)LLDAVDTYIPVPAR
P49411	408	K	0.760727	0.0307923	Down	Elongation factor Tu, mitochondrial OS=Homo sapiens OX=9606 GN=TUFM PE=1 SV=3	TUFM	ELAMPGEDLK(1)FNLILR
P49411	289	K	0.696021	0.0575224	Down	Elongation factor Tu, mitochondrial OS=Homo sapiens OX=9606 GN=TUFM PE=1 SV=3	TUFM	K(1)GDECELLGHSK
P52907	226	K	0.654865	0.0796388	Down	F-actin-capping protein subunit alpha-1 OS=Homo sapiens OX=9606 GN=CAPZA1 PE=1 SV=3	CAPZA1	DVQDSLTVSNEAQTAK(1)EFIK
P52907	118	K	1.41063	0.00933769	Up	F-actin-capping protein subunit alpha-1 OS=Homo sapiens OX=9606 GN=CAPZA1 PE=1 SV=3	CAPZA1	EASDPQPEEADGGLK(1)SWR
Q00610	806	K	1.5329	0.0229983	Up	Clathrin heavy chain 1 OS=Homo sapiens OX=9606 GN=CLTC PE=1 SV=5	CLTC	YIEIYVQK(1)VNPSR
P60174	149	K	1.30955	0.0280758	Up	Triosephosphate isomerase OS=Homo sapiens OX=9606 GN=TPI1 PE=1 SV=4	TPI1	VVFEQTK(1)VIADNVK
P63261	215	K	0.623775	0.0971106	Down	Actin, cytoplasmic 2 OS=Homo sapiens OX=9606 GN=ACTG1 PE=1 SV=1	ACTG1	EK(1)LCYVALDFEQEMATAASSSSLEK
P60900	171	K	1.39756	0.0806842	Up	Proteasome subunit alpha type-6 OS=Homo sapiens OX=9606 GN=PSMA6 PE=1 SV=1	PSMA6	ATAAGVK(1)QTESTSFLEK
P62081	160	K	1.36577	0.0568057	Up	40S ribosomal protein S7 OS=Homo sapiens OX=9606 GN=RPS7 PE=1 SV=1	RPS7	VHLDK(1)AQQNNVEHK
P62241	37	K	1.55076	0.077282	Up	40S ribosomal protein S8 OS=Homo sapiens OX=9606 GN=RPS8 PE=1 SV=2	RPS8	PAANTK(1)IGPR
P62979	63	K	1.87557	0.0406744	Up	Ubiquitin-40S ribosomal protein S27a OS=Homo sapiens OX=9606 GN=RPS27A PE=1 SV=2	RPS27A	TLSDYNIQK(1)ESTLHLVLR
P63241	121	K	1.33718	0.0924304	Up	Eukaryotic translation initiation factor 5A-1 OS=Homo sapiens OX=9606 GN=EIF5A PE=1 SV=2	EIF5A	LPEGDLGK(1)EIEQK
P67936	215	K	1.31141	0.076753	Up	Tropomyosin alpha-4 chain OS=Homo sapiens OX=9606 GN=TPM4 PE=1 SV=3	TPM4	LEK(1)TIDDLEEK
P68104	244	K	0.277236	0.071279	Down	Elongation factor 1-alpha 1 OS=Homo sapiens OX=9606 GN=EEF1A1 PE=1 SV=1	EEF1A1	DGNASGTTLLEALDCILPPTRPTDK(1)PLR
P68104	146	K	0.647975	0.0174579	Down	Elongation factor 1-alpha 1 OS=Homo sapiens OX=9606 GN=EEF1A1 PE=1 SV=1	EEF1A1	EHALLAYTLGVK(1)QLIVGVNK
P68104	44	K	1.34265	0.0303906	Up	Elongation factor 1-alpha 1 OS=Homo sapiens OX=9606 GN=EEF1A1 PE=1 SV=1	EEF1A1	FEK(1)EAAEMGK
P68104	392	K	1.31517	0.0225548	Up	Elongation factor 1-alpha 1 OS=Homo sapiens OX=9606 GN=EEF1A1 PE=1 SV=1	EEF1A1	LEDGPK(1)FLK
P68104	172	K	1.46825	0.0793588	Up	Elongation factor 1-alpha 1 OS=Homo sapiens OX=9606 GN=EEF1A1 PE=1 SV=1	EEF1A1	YEEIVK(1)EVSTYIK
P78417	160	K	1.37969	0.0242216	Up	Glutathione S-transferase omega-1 OS=Homo sapiens OX=9606 GN=GSTO1 PE=1 SV=2	GSTO1	LEEVLTNK(1)K
P82650	244	K	1.94585	0.0260623	Up	28S ribosomal protein S22, mitochondrial OS=Homo sapiens OX=9606 GN=MRPS22 PE=1 SV=1	MRPS22	HVDVLNLCFAQFEPDSTEYIK(1)VHHK
P82650	248	K	1.4478	0.0116568	Up	28S ribosomal protein S22, mitochondrial OS=Homo sapiens OX=9606 GN=MRPS22 PE=1 SV=1	MRPS22	VHHK(1)TYEDIDKR
P82933	287	K	1.34299	0.0596677	Up	28S ribosomal protein S9, mitochondrial OS=Homo sapiens OX=9606 GN=MRPS9 PE=1 SV=2	MRPS9	AEAIVYK(1)HGSGR
P99999	40	K	1.36005	0.0505008	Up	Cytochrome c OS=Homo sapiens OX=9606 GN=CYCS PE=1 SV=2	CYCS	K(1)TGQAPGYSYTAANK
P99999	54	K	1.35137	0.0394022	Up	Cytochrome c OS=Homo sapiens OX=9606 GN=CYCS PE=1 SV=2	CYCS	TGQAPGYSYTAANK(1)NK
Q01105	132	K	1.49172	0.0196002	Up	Protein SET OS=Homo sapiens OX=9606 GN=SET PE=1 SV=3	SET	VEVTEFEDIK(1)SGYR
Q04837	122	K	1.38726	0.0108601	Up	Single-stranded DNA-binding protein, mitochondrial OS=Homo sapiens OX=9606 GN=SSBP1 PE=1 SV=1	SSBP1	IDYGEYMDK(1)NNVR
Q08257	23	K	0.736584	0.0556106	Down	Quinone oxidoreductase OS=Homo sapiens OX=9606 GN=CRYZ PE=1 SV=1	CRYZ	VFEFGGPEVLK(1)LR
Q12797	391	K	1.33475	0.0506914	Up	Aspartyl/asparaginyl beta-hydroxylase OS=Homo sapiens OX=9606 GN=ASPH PE=1 SV=3	ASPH	AQCEDDLAEK(1)R
Q13057	554	K	1.34659	0.0106797	Up	Bifunctional coenzyme A synthase OS=Homo sapiens OX=9606 GN=COASY PE=1 SV=4	COASY	AWALLQK(1)R
Q13200	551	K	1.43538	0.083342	Up	26S proteasome non-ATPase regulatory subunit 2 OS=Homo sapiens OX=9606 GN=PSMD2 PE=1 SV=3	PSMD2	SETELK(1)DTYAR
Q13404	74	K	1.43556	0.0782259	Up	Ubiquitin-conjugating enzyme E2 variant 1 OS=Homo sapiens OX=9606 GN=UBE2V1 PE=1 SV=2	UBE2V1	IECGPK(1)YPEAPPFVR
Q14315	1994	K	1.75963	0.0477742	Up	Filamin-C OS=Homo sapiens OX=9606 GN=FLNC PE=1 SV=3	FLNC	APSGNEEPCLLK(1)R
Q14315	2637	K	1.33168	0.00696114	Up	Filamin-C OS=Homo sapiens OX=9606 GN=FLNC PE=1 SV=3	FLNC	FSSDASK(1)VVTR
Q15120	278	K	1.80457	0.0598769	Up	[Pyruvate dehydrogenase (acetyl-transferring)] kinase isozyme 3, mitochondrial OS=Homo sapiens OX=9606 GN=PDK3 PE=1 SV=1	PDK3	TLVTLGK(1)EDLSIK
Q15149	1410	K	1.46187	0.00474544	Up	Plectin OS=Homo sapiens OX=9606 GN=PLEC PE=1 SV=3	PLEC	FAK(1)QYINAIK
Q15233	198	K	1.68394	0.0326802	Up	Non-POU domain-containing octamer-binding protein OS=Homo sapiens OX=9606 GN=NONO PE=1 SV=4	NONO	GIVEFSGK(1)PAAR
Q16658	241	K	1.46075	0.0735013	Up	Fascin OS=Homo sapiens OX=9606 GN=FSCN1 PE=1 SV=3	FSCN1	YLAPSGPSGTLK(1)AGK
Q16740	203	K	1.33834	0.0941058	Up	ATP-dependent Clp protease proteolytic subunit, mitochondrial OS=Homo sapiens OX=9606 GN=CLPP PE=1 SV=1	CLPP	K(1)QLYNIYAK
Q16881	245	K	1.41106	0.0855833	Up	Thioredoxin reductase 1, cytoplasmic OS=Homo sapiens OX=9606 GN=TXNRD1 PE=1 SV=3	TXNRD1	VEETVK(1)HDWDR
Q5JRX3	483	K	1.3183	0.0254775	Up	Presequence protease, mitochondrial OS=Homo sapiens OX=9606 GN=PITRM1 PE=1 SV=3	PITRM1	QCLQENPK(1)FLQEK
Q6NUK1	228	K	1.3501	0.0360874	Up	Calcium-binding mitochondrial carrier protein SCaMC-1 OS=Homo sapiens OX=9606 GN=SLC25A24 PE=1 SV=2	SLC25A24	IMMQVHGSK(1)SDK
Q8IVS2	314	K	1.40968	0.0120475	Up	Malonyl-CoA-acyl carrier protein transacylase, mitochondrial OS=Homo sapiens OX=9606 GN=MCAT PE=1 SV=2	MCAT	HPGHIHK(1)LLAQQLVSPVK
Q8N442	285	K	1.53633	0.0406556	Up	Translation factor GUF1, mitochondrial OS=Homo sapiens OX=9606 GN=GUF1 PE=1 SV=1	GUF1	GDK(1)IVSAHTQK
Q96I99	101	K	1.50702	0.0833133	Up	Succinate--CoA ligase [GDP-forming] subunit beta, mitochondrial OS=Homo sapiens OX=9606 GN=SUCLG2 PE=1 SV=2	SUCLG2	GVFNSGLK(1)GGVHLTK
Q99798	409	K	1.38824	0.0294341	Up	Aconitate hydratase, mitochondrial OS=Homo sapiens OX=9606 GN=ACO2 PE=1 SV=2	ACO2	QALAHGLK(1)CK
Q99798	401	K	1.31887	0.0222511	Up	Aconitate hydratase, mitochondrial OS=Homo sapiens OX=9606 GN=ACO2 PE=1 SV=2	ACO2	SAAVAK(1)QALAHGLK
Q9BUF5	58	K	1.69438	0.0061947	Up	Tubulin beta-6 chain OS=Homo sapiens OX=9606 GN=TUBB6 PE=1 SV=1	TUBB6	INVYYNESSSQK(1)YVPR
Q9GZT3	88	K	1.51772	0.0870204	Up	SRA stem-loop-interacting RNA-binding protein, mitochondrial OS=Homo sapiens OX=9606 GN=SLIRP PE=1 SV=1	SLIRP	NALQQENHIIDGVK(1)VQVHTR
Q9H061	62	K	1.32911	0.0411685	Up	Transmembrane protein 126A OS=Homo sapiens OX=9606 GN=TMEM126A PE=1 SV=1	TMEM126A	ILNVTK(1)AR
Q9H5Q4	153	K	1.3079	0.00129591	Up	Dimethyladenosine transferase 2, mitochondrial OS=Homo sapiens OX=9606 GN=TFB2M PE=1 SV=1	TFB2M	VIHCDFFK(1)LDPR
Q9H845	51	K	0.368266	0.000100565	Down	Complex I assembly factor ACAD9, mitochondrial OS=Homo sapiens OX=9606 GN=ACAD9 PE=1 SV=1	ACAD9	K(1)EVFPFPEVSQDELNEINQFLGPVEK
Q9HA77	333	K	0.514641	0.0728364	Down	Probable cysteine--tRNA ligase, mitochondrial OS=Homo sapiens OX=9606 GN=CARS2 PE=1 SV=1	CARS2	DFLK(1)TFSPDVFR
Q9HA77	223	K	1.5255	0.00803048	Up	Probable cysteine--tRNA ligase, mitochondrial OS=Homo sapiens OX=9606 GN=CARS2 PE=1 SV=1	CARS2	LVGVVPGPVGEPADSDK(1)R
Q9NP81	147	K	1.41095	0.01714	Up	Serine--tRNA ligase, mitochondrial OS=Homo sapiens OX=9606 GN=SARS2 PE=1 SV=1	SARS2	K(1)ELVHLYPR
Q9NVA1	288	K	1.41654	0.0341215	Up	Ubiquinol-cytochrome-c reductase complex assembly factor 1 OS=Homo sapiens OX=9606 GN=UQCC1 PE=1 SV=3	UQCC1	NPQSILK(1)PHSPTYNDEGL
Q9NWS8	281	K	1.39728	0.062568	Up	Required for meiotic nuclear division protein 1 homolog OS=Homo sapiens OX=9606 GN=RMND1 PE=1 SV=2	RMND1	IEGQSK(1)LHR
Q9UBQ7	65	K	1.4035	0.0438557	Up	Glyoxylate reductase/hydroxypyruvate reductase OS=Homo sapiens OX=9606 GN=GRHPR PE=1 SV=1	GRHPR	GVAGAHGLLCLLSDHVDK(1)R
Q9UFN0	48	K	1.74441	0.0494222	Up	Protein NipSnap homolog 3A OS=Homo sapiens OX=9606 GN=NIPSNAP3A PE=1 SV=2	NIPSNAP3A	SYYLK(0.001)PSK(0.999)MNEFLENFEK
Q9UIJ7	34	K	1.6881	0.0944572	Up	GTP:AMP phosphotransferase AK3, mitochondrial OS=Homo sapiens OX=9606 GN=AK3 PE=1 SV=4	AK3	ITTHFELK(1)HLSSGDLLR
Q9UIJ7	80	K	1.4115	0.0974438	Up	GTP:AMP phosphotransferase AK3, mitochondrial OS=Homo sapiens OX=9606 GN=AK3 PE=1 SV=4	AK3	LALHELK(1)NLTQYSWLLDGFPR
Q9UQ80	210	K	1.40641	0.00310957	Up	Proliferation-associated protein 2G4 OS=Homo sapiens OX=9606 GN=PA2G4 PE=1 SV=3	PA2G4	TIIQNPTDQQK(1)K
Q9Y262	301	K	1.34641	0.0774364	Up	Eukaryotic translation initiation factor 3 subunit L OS=Homo sapiens OX=9606 GN=EIF3L PE=1 SV=1	EIF3L	VLENIELNK(1)K
Q9Y2Q3	144	K	0.622386	0.0126676	Down	Glutathione S-transferase kappa 1 OS=Homo sapiens OX=9606 GN=GSTK1 PE=1 SV=3	GSTK1	NEDITEPQSILAAAEK(1)AGMSAEQAQGLLEK
Q9Y305	407	K	0.601976	0.0542739	Down	Acyl-coenzyme A thioesterase 9, mitochondrial OS=Homo sapiens OX=9606 GN=ACOT9 PE=1 SV=2	ACOT9	EVPLVFPK(1)TYGESMLYLDGQR
Q9Y305	272	K	0.760774	0.0311366	Down	Acyl-coenzyme A thioesterase 9, mitochondrial OS=Homo sapiens OX=9606 GN=ACOT9 PE=1 SV=2	ACOT9	TTIHEMFLSTLDPK(1)TISFR
Q9Y6N5	372	K	1.30139	0.0660077	Up	Sulfide:quinone oxidoreductase, mitochondrial OS=Homo sapiens OX=9606 GN=SQOR PE=1 SV=1	SQOR	K(1)YDGYTSCPLVTGYNR

## Sheet: Diff_distribution
Compared sample name	Type	Up-regulated	Down-regulated
FBD/PBS	Protein	112	29
	Site	137	37
